# Supplementary material for: Gene expression profiling identifies FLT3 mutation-like cases in wild-type FLT3 acute myeloid leukemia
Source: PLoS One. 2021 Feb 16;16(2):e0247093. doi: 10.1371/journal.pone.0247093 (PMC7886212; doi:10.1371/journal.pone.0247093)
Supplement: S1 Table — (XLSX) [file pone.0247093.s001.xlsx]

## Sheet: S1 Table
Probe ID	Gene Symbol	Entrezgene ID
1552364_s_at	MSI2	124540
1552543_a_at	STON2	85439
1552623_at	HSH2D	84941
1553311_at	C20orf197	284756
1553328_a_at	SLC18A2	6571
1553635_s_at
1553695_a_at	NLRX1	79671
1553808_a_at	NKX2-3	159296
1553991_s_at	VSIG10	54621
1553991_s_at	LOC101928274	101928274
1554077_a_at	TMEM53	79639
1554292_a_at	UHRF1BP1L	23074
1554306_at	ITPKB	3707
1554429_a_at	DMWD	1762
1554503_a_at	OSCAR	126014
1554667_s_at	METTL8	79828
1554726_at	ZNF655	79027
1554774_at	RIOX2	84864
1554876_a_at	S100Z	170591
1555037_a_at	IDH1	3417
1555600_s_at	APOL4	80832
1555613_a_at	ZAP70	7535
1555890_at	OR2A20P	401428
1556285_s_at	PPA2	27068
1556304_s_at	LINC00899	100271722
1556667_at	FTCDNL1	348751
1557055_s_at	LINC01128	643837
1557527_at
1558467_a_at
1558750_a_at	LOC100288637	100288637
1558770_a_at	PIK3R6	146850
1558956_s_at	IFT80	57560
1559048_at	BAHCC1	57597
1559049_a_at	BAHCC1	57597
1559066_at
1559067_a_at
1559214_at	FBXO22	26263
1559266_s_at	SKIDA1	387640
1559477_s_at	MEIS1	4211
1559987_at
1560500_at
1560741_at
1560758_at
1560762_at	LINC00996	285972
1561171_a_at	GOLGA6L6	727832
1561171_a_at	GOLGA6L22	440243
1562051_at	MIR646HG	284757
1562051_at	LOC729296	729296
1562433_at
1563229_at	DLEU2	8847
1563229_at	MIR15A	406948
1563483_at	LINC00869	57234
1564204_at	LINC00869	57234
1566501_at
1569053_at	AP3M2	10947
1569225_a_at	SCML4	256380
1569362_at	ALCAM	214
200602_at	APP	351
200644_at	MARCKSL1	65108
200650_s_at	LDHA	3939
200666_s_at	DNAJB1	3337
200670_at
200770_s_at	LAMC1	3915
200822_x_at	TPI1	7167
200923_at	LGALS3BP	3959
200974_at	ACTA2	59
201012_at	ANXA1	301
201046_s_at	RAD23A	5886
201060_x_at	STOM	2040
201061_s_at	STOM	2040
201069_at	MMP2	4313
201105_at	LGALS1	3956
201118_at	PGD	5226
201128_s_at	ACLY	47
201186_at	LRPAP1	4043
201193_at	IDH1	3417
201204_s_at	RRBP1	6238
201222_s_at	RAD23B	5887
201223_s_at	RAD23B	5887
201231_s_at	ENO1	2023
201242_s_at	ATP1B1	481
201243_s_at	ATP1B1	481
201293_x_at	PPIA	5478
201328_at	ETS2	2114
201329_s_at	ETS2	2114
201334_s_at	ARHGEF12	23365
201413_at	HSD17B4	3295
201426_s_at	VIM	7431
201427_s_at	SELENOP	6414
201487_at	CTSC	1075
201518_at	CBX1	10951
201522_x_at	SNRPN	6638
201530_x_at	SNORA67	26781
201530_x_at	EIF4A1	1973
201530_x_at	SENP3-EIF4A1	100533955
201535_at	UBL3	5412
201605_x_at	CNN2	1265
201648_at	JAK1	3716
201663_s_at	SMC4	10051
201664_at	SMC4	10051
201681_s_at	DLG5	9231
201857_at	ZFR	51663
201859_at	SRGN	5552
201951_at	ALCAM	214
201952_at	ALCAM	214
201998_at	ST6GAL1	6480
202009_at	TWF2	11344
202034_x_at	RB1CC1	9821
202049_s_at	ZMYM4	9202
202074_s_at	OPTN	10133
202160_at	CREBBP	1387
202242_at	TSPAN7	7102
202254_at	SIPA1L1	26037
202269_x_at	GBP1	2633
202269_x_at	GBP1P1	400759
202282_at	HSD17B10	3028
202336_s_at	PAM	5066
202364_at	MXI1	4601
202386_s_at	MARF1	9665
202416_at	DNAJC7	7266
202423_at	KAT6A	7994
202441_at	ERLIN1	10613
202444_s_at	ERLIN1	10613
202466_at	TENT4A	11044
202468_s_at	CTNNAL1	8727
202478_at	TRIB2	28951
202479_s_at	TRIB2	28951
202481_at	DHRS3	9249
202487_s_at	H2AFV	94239
202543_s_at	GMFB	2764
202544_at	GMFB	2764
202574_s_at	CSNK1G2	1455
202660_at	ITPR2	3709
202661_at
202662_s_at	ITPR2	3709
202724_s_at	FOXO1	2308
202764_at	STIM1	6786
202789_at	PLCG1	5335
202820_at	AHR	196
202852_s_at	AAGAB	79719
202862_at	FAH	2184
202910_s_at	ADGRE5	976
202932_at	YES1	7525
202941_at	NDUFV2	4729
202947_s_at	GYPC	2995
202948_at	IL1R1	3554
202967_at	GSTA4	2941
202969_at	DYRK2	8445
203024_s_at	C5orf15	56951
203035_s_at	PIAS3	10401
203041_s_at	LAMP2	3920
203042_at	LAMP2	3920
203105_s_at	DNM1L	10059
203123_s_at	SLC11A2	4891
203124_s_at	SLC11A2	4891
203151_at	MAP1A	4130
203163_at	KATNB1	10300
203289_s_at	NPRL3	8131
203327_at	IDE	3416
203332_s_at	INPP5D	3635
203335_at	PHYH	5264
203372_s_at	SOCS2	8835
203373_at	SOCS2	8835
203430_at	HEBP2	23593
203464_s_at	EPN2	22905
203470_s_at	PLEK	5341
203471_s_at	PLEK	5341
203484_at	SEC61G	23480
203556_at	ZHX2	22882
203557_s_at	PCBD1	5092
203575_at	CSNK2A2	1459
203585_at	ZNF185	7739
203630_s_at	COG5	10466
203708_at	PDE4B	5142
203728_at	BAK1	578
203735_x_at	PPFIBP1	8496
203759_at	ST3GAL4	6484
203897_at	LYRM1	57149
203935_at	ACVR1	90
203939_at	NT5E	4907
203966_s_at	PPM1A	5494
204030_s_at	SCHIP1	29970
204030_s_at	IQCJ-SCHIP1	100505385
204044_at	QPRT	23475
204069_at	MEIS1	4211
204082_at	PBX3	5090
204112_s_at	HNMT	3176
204119_s_at	ADK	132
204123_at	LIG3	3980
204131_s_at	FOXO3	2309
204132_s_at	FOXO3	2309
204150_at	STAB1	23166
204155_s_at	SIK3	23387
204168_at	MGST2	4258
204187_at	GMPR	2766
204221_x_at	GLIPR1	11010
204224_s_at	GCH1	2643
204297_at	PIK3C3	5289
204334_at	KLF7	8609
204341_at	TRIM16	10626
204341_at	TRIM16L	147166
204438_at	MRC1	4360
204466_s_at	SNCA	6622
204467_s_at	SNCA	6622
204485_s_at	TOM1L1	10040
204575_s_at	MMP19	4327
204642_at	S1PR1	1901
204710_s_at	WIPI2	26100
204778_x_at	HOXB7	3217
204779_s_at	HOXB7	3217
204862_s_at	NME3	4832
204863_s_at	IL6ST	3572
204883_s_at	HUS1	3364
204916_at	RAMP1	10267
204917_s_at	MLLT3	4300
204918_s_at	MLLT3	4300
204925_at	CTNS	1497
204937_s_at	ZNF274	10782
205005_s_at	NMT2	9397
205006_s_at	NMT2	9397
205055_at	ITGAE	3682
205078_at	PIGF	5281
205097_at	SLC26A2	1836
205190_at	PLS1	5357
205227_at	IL1RAP	3556
205240_at	GPSM2	29899
205268_s_at	ADD2	119
205334_at	S100A1	6271
205366_s_at	HOXB6	3216
205381_at	LRRC17	10234
205425_at	HIP1	3092
205426_s_at	HIP1	3092
205453_at	HOXB2	3212
205518_s_at	CMAHP	8418
205518_s_at	LOC101928663	101928663
205551_at	SV2B	9899
205566_at	ABHD2	11057
205570_at	PIP4K2A	5305
205574_x_at	BMP1	649
205592_at	SLC4A1	6521
205600_x_at	HOXB5	3215
205601_s_at	HOXB5	3215
205624_at	CPA3	1359
205653_at	CTSG	1511
205726_at	DIAPH2	1730
205780_at	BIK	638
205812_s_at	TMED9	54732
205844_at	VNN1	8876
205857_at	SLC18A2	6571
205899_at	CCNA1	8900
205900_at	KRT1	3848
205996_s_at	AK2	204
206042_x_at	SNURF	8926
206042_x_at	SNRPN	6638
206067_s_at	WT1	7490
206120_at	CD33	945
206148_at	IL3RA	3563
206170_at	ADRB2	154
206177_s_at	ARG1	383
206245_s_at	IVNS1ABP	10625
206289_at	HOXA4	3201
206298_at	ARHGAP22	58504
206303_s_at	NUDT4B	440672
206303_s_at	NUDT4	11163
206310_at	SPINK2	6691
206341_at	IL2RA	3559
206571_s_at	MAP4K4	9448
206582_s_at	ADGRG1	9289
206587_at	CCT6B	10693
206589_at	GFI1	2672
206847_s_at	HOXA7	3204
206910_x_at	CFHR2	3080
206945_at	LCT	3938
206954_at	WT1-AS	51352
207034_s_at	GLI2	2736
207085_x_at	CSF2RA	1438
207111_at	ADGRE1	2015
207160_at	IL12A	3592
207202_s_at	NR1I2	8856
207223_s_at	PTBP3	9991
207233_s_at	MITF	4286
207348_s_at	LIG3	3980
207543_s_at	P4HA1	5033
207550_at
207595_s_at	BMP1	649
207765_s_at	FAM214B	80256
207827_x_at	SNCA	6622
207863_at	ADPRH	141
207871_s_at	ST7	7982
207871_s_at	ST7-OT3	93655
207937_x_at	FGFR1	2260
208002_s_at	ACOT7	11332
208071_s_at	LAIR1	3903
208116_s_at	MAN1A1	4121
208129_x_at	RUNX1	861
208129_x_at	LOC100506403	100506403
208130_s_at	TBXAS1	6916
208146_s_at	CPVL	54504
208255_s_at	FKBP8	23770
208392_x_at	SP110	3431
208414_s_at	HOXB3	3213
208604_s_at	HOXA3	3200
208653_s_at	CD164	8763
208654_s_at	CD164	8763
208716_s_at	TMCO1	54499
208788_at	ELOVL5	60481
208791_at	CLU	1191
208792_s_at	CLU	1191
208798_x_at	GOLGA8A	23015
208854_s_at	STK24	8428
208855_s_at	STK24	8428
208937_s_at	ID1	3397
208967_s_at	AK2	204
208972_s_at	ATP5MC1	516
209014_at	MAGED1	9500
209030_s_at	CADM1	23705
209082_s_at	COL18A1	80781
209098_s_at	JAG1	182
209099_x_at	JAG1	182
209117_at	WBP2	23558
209123_at	QDPR	5860
209143_s_at	CLNS1A	1207
209171_at	ITPA	3704
209221_s_at	OSBPL2	9885
209354_at	TNFRSF14	8764
209359_x_at	RUNX1	861
209359_x_at	LOC100506403	100506403
209360_s_at	RUNX1	861
209360_s_at	LOC100506403	100506403
209386_at	TM4SF1	4071
209392_at	ENPP2	5168
209409_at	GRB10	2887
209425_at	C1QTNF3-AMACR	100534612
209425_at	AMACR	23600
209444_at	RAP1GDS1	5910
209486_at	UTP3	57050
209499_x_at	TNFSF13	8741
209499_x_at	TNFSF12-TNFSF13	407977
209500_x_at	TNFSF13	8741
209500_x_at	TNFSF12-TNFSF13	407977
209537_at	EXTL2	2135
209604_s_at	GATA3	2625
209679_s_at	SMAGP	57228
209741_x_at	SCAPER	49855
209813_x_at	TARP	445347
209905_at	HOXA9	3205
209925_at	OCLN	100506658
209925_at	OCLNP1	647859
209958_s_at	BBS9	27241
209992_at	PFKFB2	5208
209993_at	ABCB1	5243
209994_s_at	ABCB1	5243
209994_s_at	ABCB4	5244
210145_at	PLA2G4A	5321
210239_at	IRX5	10265
210284_s_at	TAB2	23118
210314_x_at	TNFSF13	8741
210314_x_at	TNFSF12-TNFSF13	407977
210365_at	RUNX1	861
210365_at	LOC100506403	100506403
210424_s_at	MIR1233-1	100302160
210424_s_at	GOLGA8B	440270
210424_s_at	GOLGA8A	23015
210424_s_at	MIR1233-2	100422845
210425_x_at	GOLGA8B	440270
210425_x_at	GOLGA8A	23015
210519_s_at	NQO1	1728
210548_at	CCL23	6368
210549_s_at	CCL23	6368
210571_s_at	CMAHP	8418
210571_s_at	LOC101928663	101928663
210644_s_at	LAIR1	3903
210839_s_at	ENPP2	5168
210968_s_at	RTN4	57142
210999_s_at	GRB10	2887
211000_s_at	IL6ST	3572
211031_s_at	CLIP2	7461
211144_x_at	TARP	445347
211180_x_at	RUNX1	861
211180_x_at	LOC100506403	100506403
211208_s_at	CASK	8573
211269_s_at	IL2RA	3559
211277_x_at	APP	351
211302_s_at	PDE4B	5142
211378_x_at	PPIA	5478
211433_x_at	FAM214B	80256
211495_x_at	TNFSF13	8741
211495_x_at	TNFSF12-TNFSF13	407977
211546_x_at	SNCA	6622
211548_s_at	HPGD	3248
211549_s_at	HPGD	3248
211668_s_at	PLAU	5328
211732_x_at	HNMT	3176
211765_x_at	PPIA	5478
211796_s_at
211978_x_at	PPIA	5478
211983_x_at	ACTG1	71
212070_at	ADGRG1	9289
212121_at	TCTN3	26123
212151_at	PBX1	5087
212173_at	AK2	204
212174_at	AK2	204
212175_s_at	AK2	204
212184_s_at	TAB2	23118
212186_at	ACACA	31
212195_at	IL6ST	3572
212196_at	IL6ST	3572
212288_at	FNBP1	23048
212306_at	CLASP2	23122
212311_at	SEL1L3	23231
212314_at	SEL1L3	23231
212321_at	SGPL1	8879
212333_at	FAM98A	25940
212364_at	MYO1B	4430
212365_at	MYO1B	4430
212400_at	FAM102A	399665
212445_s_at	NEDD4L	23327
212540_at	CDC34	997
212549_at	STAT5B	6777
212558_at	SPRY1	10252
212570_at	ENDOD1	23052
212573_at	ENDOD1	23052
212646_at	RFTN1	23180
212661_x_at	PPIA	5478
212688_at	PIK3CB	5291
212791_at	C1orf216	127703
212797_at	SORT1	6272
212820_at	DMXL2	23312
212875_s_at	C2CD2	25966
212890_at	SLC38A10	124565
212958_x_at	PAM	5066
212973_at	RPIA	22934
213110_s_at	COL4A5	1287
213118_at	UHRF1BP1L	23074
213120_at
213132_s_at	MCAT	27349
213147_at	HOXA10	3206
213150_at	HOXA10	3206
213152_s_at	SRSF8	10929
213188_s_at	RIOX2	84864
213189_at	RIOX2	84864
213214_x_at	ACTG1	71
213217_at	ADCY2	108
213309_at	PLCL2	23228
213375_s_at	N4BP2L1	90634
213385_at	CHN2	1124
213392_at	IQCK	124152
213395_at	MLC1	23209
213413_at	STON1	11037
213447_at	IPW	3653
213453_x_at	GAPDH	2597
213484_at	ADD2	119
213608_s_at	SRRD	402055
213618_at	ARAP2	116984
213628_at	CLCC1	23155
213650_at	GOLGA8B	440270
213650_at	GOLGA8A	23015
213655_at
213679_at	TTC30A	92104
213737_x_at	GOLGA8N	643699
213737_x_at	GOLGA8J	653073
213737_x_at	GOLGA8T	653075
213737_x_at	GOLGA8K	653125
213800_at	CFH	3075
213811_x_at	TCF3	6929
213823_at	HOXA11	3207
213839_at	CLMN	79789
213844_at	HOXA5	3202
214030_at	CRYBG3	131544
214032_at	ZAP70	7535
214228_x_at	TNFRSF4	7293
214290_s_at	HIST2H2AA4	723790
214290_s_at	HIST2H2AA3	8337
214321_at	CCN3	4856
214572_s_at	INSL3	3640
214582_at	PDE3B	5140
214620_x_at	PAM	5066
214629_x_at	RTN4	57142
214651_s_at	HOXA9	3205
214697_s_at	PTBP3	9991
214698_at	PTBP3	9991
214789_x_at	SRSF8	10929
214830_at	SLC38A6	145389
214834_at	PWAR5	8123
214834_at	SNORD108	338427
214906_x_at	N4BP2L1	90634
214953_s_at	APP	351
215034_s_at	TM4SF1	4071
215150_at	YOD1	55432
215288_at	TRPC2	7221
215388_s_at	CFHR1	3078
215388_s_at	CFH	3075
215440_s_at	BEX4	56271
215623_x_at	SMC4	10051
215629_s_at	DLEU2	8847
215761_at	DMXL2	23312
215767_at	ZNF804A	91752
215806_x_at	TARP	445347
215812_s_at	SLC6A10PB	653562
215812_s_at	SLC6A8	6535
215812_s_at	SLC6A10P	386757
215967_s_at	LY9	4063
216052_x_at	ARTN	9048
216080_s_at	FADS3	3995
216268_s_at	JAG1	182
216417_x_at	HOXB9	3219
216551_x_at	PLCG1	5335
216614_at
216833_x_at	GYPB	2994
216920_s_at	TARP	445347
216925_s_at	TAL1	6886
216953_s_at	WT1	7490
216973_s_at	HOXB7	3217
217040_x_at
217143_s_at
217197_x_at	N4BP2L1	90634
217226_s_at	SFXN3	81855
217246_s_at	DIAPH2	1730
217294_s_at	ENO1	2023
217398_x_at	GAPDH	2597
217620_s_at	PIK3CB	5291
217748_at	ADIPOR1	51094
217834_s_at	SYNCRIP	10492
217835_x_at	TGIF2-RAB5IF	100527943
217835_x_at	RAB5IF	55969
217848_s_at	PPA1	5464
217852_s_at	ARL8B	55207
217870_s_at	CMPK1	51727
217908_s_at	DCAF6	55827
217949_s_at	VKORC1	79001
217991_x_at	SSBP3	23648
218003_s_at	FKBP3	2287
218007_s_at	RPS27	6232
218007_s_at	RPS27L	51065
218064_s_at	AKAP8L	26993
218081_at	C20orf27	54976
218119_at	TIMM23	100287932
218119_at	TIMM23B	100652748
218146_at	GLT8D1	55830
218151_x_at	SLC52A2	79581
218181_s_at	MAP4K4	9448
218188_s_at	TIMM13	26517
218200_s_at	NDUFB2	4708
218205_s_at	MKNK2	2872
218224_at	PNMA1	9240
218236_s_at	PRKD3	23683
218287_s_at	AGO1	26523
218331_s_at	TASOR2	54906
218445_at	H2AFY2	55506
218477_at	TMEM14A	28978
218543_s_at	PARP12	64761
218556_at	ORMDL2	29095
218557_at	NIT2	56954
218565_at	SPOUT1	51490
218584_at	TCTN1	79600
218603_at	HECA	51696
218628_at	WASHC3	51019
218648_at	CRTC3	64784
218788_s_at	SMYD3	64754
218801_at	UGGT2	55757
218899_s_at	BAALC	79870
218909_at	RPS6KC1	26750
218991_at	HEATR6	63897
218996_at	TFPT	29844
219032_x_at	OPN3	23596
219049_at	CSGALNACT1	55790
219218_at	BAHCC1	57597
219222_at	RBKS	64080
219304_s_at	PDGFD	80310
219315_s_at	TMEM204	79652
219412_at	RAB38	23682
219462_at	TMEM53	79639
219553_at	NME7	29922
219602_s_at	PIEZO2	63895
219615_s_at	KCNK5	8645
219648_at	MREG	55686
219694_at	OTULINL	54491
219748_at	TREML2	79865
219922_s_at	LTBP3	4054
219951_s_at	DZANK1	55184
220078_at	USP48	84196
220079_s_at	USP48	84196
220128_s_at	NIPAL2	79815
220157_x_at	PLEKHA8P1	51054
220157_x_at	PLEKHA8	84725
220162_s_at	CARD9	64170
220416_at	ATP8B4	79895
220529_at
220658_s_at	ARNTL2	56938
220741_s_at	PPA2	27068
220758_s_at	ROBO4	54538
220813_at	CYSLTR2	57105
220917_s_at	WDR19	57728
220974_x_at	SFXN3	81855
221011_s_at	LBH	81606
221031_s_at	APOLD1	81575
221036_s_at	APH1B	83464
221039_s_at	ASAP1	50807
221185_s_at	IQCG	84223
221245_s_at	FZD5	7855
221268_s_at	SGPP1	81537
221311_x_at	LYRM2	57226
221497_x_at	EGLN1	54583
221666_s_at	PYCARD	29108
221764_at	R3HDM4	91300
221781_s_at	DNAJC10	54431
221782_at	DNAJC10	54431
221804_s_at	FAM45A	404636
221815_at	ABHD2	11057
221864_at	ORAI3	93129
221922_at	GPSM2	29899
221974_at	IPW	3653
221983_at	RETREG2	79137
221984_s_at	RETREG2	79137
222090_at	NDUFB2-AS1	100134713
222125_s_at	P4HTM	54681
222290_at	OR2A20P	401428
222303_at
222530_s_at	MKKS	8195
222547_at	MAP4K4	9448
222548_s_at	MAP4K4	9448
222565_s_at	PRKD3	23683
222603_at	ERMP1	79956
222759_at	KMT5B	51111
222764_at	ASRGL1	80150
222780_s_at	BAALC	79870
222860_s_at	PDGFD	80310
222908_at	PIEZO2	63895
222955_s_at	FAM45A	404636
223039_at	GUCD1	83606
223092_at	ANKH	56172
223125_s_at	C1orf21	81563
223136_at	AIG1	51390
223179_at	YPEL3	83719
223187_s_at	ORMDL1	94101
223199_at	MKNK2	2872
223243_s_at	EDEM3	80267
223391_at	SGPP1	81537
223396_at	TMEM60	85025
223522_at	MIR600HG	81571
223522_at	STRBP	55342
223598_at	RAD23B	5887
223669_at	HEMGN	55363
223670_s_at	HEMGN	55363
223695_s_at	ARSD	414
223708_at	C1QTNF4	114900
223801_s_at	APOL4	80832
223880_x_at	TGIF2-RAB5IF	100527943
223880_x_at	RAB5IF	55969
223980_s_at	SP110	3431
224027_at	CCL28	56477
224036_s_at	LMBR1	64327
224240_s_at	CCL28	56477
224376_s_at	TGIF2-RAB5IF	100527943
224376_s_at	RAB5IF	55969
224469_s_at	INF2	64423
224511_s_at	TXNDC17	84817
224609_at	SLC44A2	57153
224617_at	PTBP3	9991
224647_at	CCNY	219771
224651_at	CCNY	219771
224717_s_at	SMIM7	79086
224790_at	ASAP1	50807
224791_at	ASAP1	50807
224796_at	ASAP1	50807
224814_at	DPP7	29952
224818_at	SORT1	6272
224889_at	FOXO3	2309
224891_at	FOXO3	2309
224901_at	SCD5	79966
224916_at	TMEM173	340061
224929_at	TMEM173	340061
224959_at	SLC26A2	1836
224964_s_at	GNG2	54331
224965_at	GNG2	54331
225001_at	RAB3D	9545
225003_at	TMEM205	374882
225010_at	CCDC6	8030
225029_at	NBDY	550643
225033_at	ST3GAL1	6482
225034_at	ST3GAL1	6482
225051_at	EPB41	2035
225085_at	USP40	55230
225089_at	USP40	55230
225123_at	SESN3	143686
225131_at	ZRANB1	54764
225138_at	ZRANB1	54764
225174_at	DNAJC10	54431
225175_s_at	SLC44A2	57153
225280_x_at	ARSD	414
225286_at	ARSD	414
225337_at	ABHD2	11057
225351_at	FAM45A	404636
225372_at	VSIR	64115
225553_at	CNIH1	10175
225570_at	SLC41A1	254428
225646_at	CTSC	1075
225647_s_at	CTSC	1075
225737_s_at	FBXO22	26263
225783_at	UBE2F	140739
225881_at	SLC35B4	84912
225925_s_at	USP48	84196
225945_at	ZNF655	79027
226039_at	MGAT4A	11320
226065_at	PRICKLE1	144165
226066_at	MITF	4286
226069_at	PRICKLE1	144165
226098_at	IFT80	57560
226166_x_at	STK36	27148
226173_at	TBC1D25	4943
226264_at	SUSD1	64420
226306_at	SMIM29	221491
226364_at	HIP1	3092
226416_at	ERI1	90459
226464_at	DIPK2A	205428
226485_at	VSIG10	54621
226485_at	LOC101928274	101928274
226531_at	ORAI1	84876
226587_at	PWAR6	100506965
226591_at	PWAR6	100506965
226611_s_at	CENPV	201161
226670_s_at	PABPC1L	80336
226733_at	PFKFB2	5208
226761_at	IKZF4	64375
226789_at	EMB	133418
226789_at	EMBP1	647121
226885_at	RNF217	154214
226890_at	WDR35	57539
226986_at	WIPI2	26100
227001_at	NIPAL2	79815
227043_at	CCDC159	126075
227046_at	SLC39A11	201266
227055_at	METTL7B	196410
227186_s_at	MRPL41	64975
227209_at	CNTN1	1272
227210_at	SFMBT2	57713
227230_s_at
227252_at	LRP10	26020
227261_at	KLF12	11278
227295_at	IKBIP	121457
227309_at	YOD1	55432
227333_at	DCUN1D3	123879
227334_at	USP54	159195
227388_at	TUSC1	286319
227394_at	NCAM1	4684
227400_at	NFIX	4784
227461_at	STON2	85439
227476_at	LPGAT1	9926
227492_at	OCLN	100506658
227496_at	NR6A1	2649
227556_at	NME7	29922
227626_at	PAQR8	85315
227677_at	JAK3	3718
227711_at	GTSF1	121355
227925_at	GSEC	399972
227943_at
228011_at	FAM92A	137392
228029_at	ZNF721	170960
228042_at	ADPRH	141
228150_at	SEC16B	89866
228155_at	PRXL2A	84293
228361_at	E2F2	1870
228365_at	CPNE8	144402
228370_at	IPW	3653
228372_at	TMEM273	170371
228376_at	GGTA1P	2681
228536_at	PRMT9	90826
228538_at	ZNF662	389114
228574_at	TMTC2	160335
228624_at	TMEM144	55314
228658_at	MIAT	440823
228700_at	CXorf38	159013
228760_at	SRSF8	10929
228826_at	TSPOAP1-AS1	100506779
228828_at	TSPOAP1-AS1	100506779
228831_s_at	GNG7	2788
228904_at	HOXB3	3213
229036_at	TNRC6B	23112
229119_s_at	ZSWIM7	125150
229309_at	ADRB1	153
229373_at	HRH2	3274
229437_at	MIR155	406947
229437_at	MIR155HG	114614
229588_at	DNAJC10	54431
229615_at	SLX4IP	128710
229638_at	IRX3	79191
229861_at	LIG3	3980
230064_at
230067_at	FAM124A	220108
230131_x_at	ARSD	414
230329_s_at	NUDT6	11162
230341_x_at	ADAMTS10	81794
230454_at	ICA1L	130026
230509_at	SNX22	79856
230519_at	FAM124A	220108
230526_at	TNRC6C-AS1	100131096
230532_at	CXorf38	159013
230670_at	IGSF10	285313
230708_at	PRICKLE1	144165
230743_at	HOXB-AS3	404266
230894_s_at
230988_at	ADD2	119
231078_at	SLC25A37	51312
231124_x_at	LY9	4063
231183_s_at
231283_at	MGAT4A	11320
231431_s_at	INAFM2	100505573
231577_s_at	GBP1	2633
231767_at	HOXB4	3214
231767_at	HOXB3	3213
231798_at	NOG	9241
231806_s_at	STK36	27148
231835_at	PRXL2B	127281
231838_at	PABPC1L	80336
231852_at	ERI1	90459
231929_at	IKZF2	22807
231933_at	2020-03-08	220972
232023_at	TMEM67	91147
232088_x_at	LINC00899	100271722
232239_at	LINC00865	643529
232423_at	ARSD	414
232424_at	PRDM16	63976
232579_at	KDM7A-DT	100134229
232811_x_at	PRICKLE1	144165
232882_at
232918_at
232930_at
232979_at
233058_at	GPSM2	29899
233924_s_at	EXOC6	54536
234005_x_at	STK36	27148
234107_s_at	DTD1	92675
234145_at
234170_at
234186_at
234423_x_at
235150_at	SESN3	143686
235175_at	GBP4	115361
235391_at	FAM92A	137392
235457_at	MAML2	84441
235521_at	HOXA3	3200
235574_at	GBP4	115361
235647_at	AP4S1	11154
235683_at	SESN3	143686
235684_s_at	SESN3	143686
235700_at	CT45A8	102723737
235700_at	CT45A5	441521
235700_at	CT45A3	441519
235700_at	CT45A2	728911
235700_at	CT45A10	102723631
235700_at	CT45A9	102723680
235700_at	CT45A6	541465
235700_at	CT45A1	541466
235700_at	CT45A7	101060211
235753_at	HOXA7	3204
235775_at	TMTC2	160335
235824_at
235852_at
235900_at	SPNS3	201305
236064_at	SLC25A35	399512
236345_at	TBXAS1	6916
236360_at	LINC00982	440556
236488_s_at
236533_at	ASAP1	50807
236553_at
236554_x_at	TMC8	147138
236587_at
236612_at
236614_at	LOC729683	729683
236635_at	ZNF667	63934
236738_at	C3orf80	401097
236769_at
236892_s_at	HOXB-AS3	404266
236893_at	HOXB-AS3	404266
237016_at	TMEM217	221468
237108_x_at	LINC00982	440556
237311_at
237398_at
238021_s_at	CRNDE	643911
238021_s_at	LOC101927480	101927480
238022_at	CRNDE	643911
238022_at	LOC101927480	101927480
238045_at	TMEM65	157378
238057_at	USP45	85015
238058_at
238418_at	SLC35B4	84912
238517_at	KLF7	8609
238553_at
238658_at
238750_at	CCL28	56477
238767_at
238795_at	TASOR2	54906
238924_at	BMS1P1	399761
238929_at	SRSF8	10929
239072_at	EMB	133418
239237_at	TRG-AS1	100506776
239256_at
239648_at	DCUN1D3	123879
239761_at	GCNT1	2650
239791_at	HOXB-AS3	404266
239963_at
240175_at
240176_at
240232_at
240261_at	TOM1L1	10040
240432_x_at	KLF7	8609
240671_at	GYPC	2995
240747_at
241310_at	NEK5	341676
241342_at	TMEM65	157378
241370_at	TMEM65	157378
241464_s_at
241497_at
241607_at	CRYZL2P	730102
241706_at	CPNE8	144402
241709_s_at	DOCK1	1793
241797_at
241918_at	ANO7	50636
241958_at
242001_at
242057_at
242172_at
242269_at	LINC00982	440556
242366_at
242426_at	NRG4	145957
242476_at
242586_at	FSD1L	83856
242705_x_at	LRPAP1	4043
242807_at	FSD1L	83856
242899_at	SESN3	143686
242906_at	SESN3	143686
243082_at
243526_at	WDR86	349136
243546_at
243579_at	MSI2	124540
243695_at
243707_at
243780_at	TNFRSF13C	115650
243780_at	MIR378I	100616259
243819_at
243951_at	ABCB1	5243
244037_at
244050_at	HACD4	401494
244103_at	SDE2	163859
244457_at
244480_at
244716_x_at	TMIGD2	126259
244741_s_at	ZNF667-AS1	100128252
244881_at	LMLN	89782
244889_at	LOC400499	400499
32209_at	FAM89B	23625
32209_at	SSSCA1	10534
33304_at	ISG20	3669
34697_at	LRP6	4040
36566_at	CTNS	1497
37005_at	NBL1	4681
37005_at	MICOS10-NBL1	100532736
37549_g_at	BBS9	27241
38487_at	STAB1	23166
39729_at	PRDX2	7001
40829_at	WDTC1	23038
44617_at	OGFOD2	79676
44702_at	SYDE1	85360
47560_at	ADGRL1	22859
49485_at	PRDM4	11108
55093_at	MIR671	768213
55093_at	CHPF2	54480
55705_at	R3HDM4	91300
63825_at	ABHD2	11057
65493_at	HEATR6	63897
74694_s_at	RABEP2	79874
78047_s_at	MMP24OS	101410538
87100_at	ABHD2	11057
AFFX-HUMGAPDH/M33197_5_at	GAPDH	2597
AFFX-HUMGAPDH/M33197_M_at	GAPDH	2597
