# Supplementary material for: Gene expression profiling identifies FLT3 mutation-like cases in wild-type FLT3 acute myeloid leukemia
Source: PLoS One. 2021 Feb 16;16(2):e0247093. doi: 10.1371/journal.pone.0247093 (PMC7886212; doi:10.1371/journal.pone.0247093)
Supplement: S2 Table — (XLSX) [file pone.0247093.s002.xlsx]

## Sheet: S2 Table
Gene Set	Description	Size	Expect	Ratio	P Value	FDR
GO:0035239	tube morphogenesis	799	26.118	2.259	3.5564e-09	3.2193e-05
GO:0003002	regionalization	329	10.754	3.0685	1.1008e-08	4.536e-05
GO:0001568	blood vessel development	648	21.182	2.3605	1.5033e-08	4.536e-05
GO:0001944	vasculature development	676	22.097	2.308	2.2325e-08	5.0522e-05
GO:0048514	blood vessel morphogenesis	570	18.632	2.4152	4.2147e-08	5.4503e-05
GO:0072358	cardiovascular system development	685	22.391	2.2777	3.4257e-08	5.4503e-05
GO:0035295	tube development	981	32.067	2.027	3.7339e-08	5.4503e-05
GO:0009952	anterior/posterior pattern specification	205	6.701	3.5815	6.3893e-08	7.2295e-05
GO:0001525	angiogenesis	483	15.788	2.4702	1.956e-07	0.00015046
GO:0030097	hemopoiesis	783	25.595	2.1098	1.6657e-07	0.00015046
GO:0048534	hematopoietic or lymphoid organ development	825	26.968	2.0766	1.6352e-07	0.00015046
GO:0002520	immune system development	873	28.537	2.0325	1.9946e-07	0.00015046
GO:0072359	circulatory system development	1013	33.113	1.9328	2.7128e-07	0.00018889
GO:0048706	embryonic skeletal system development	124	4.0533	4.1941	5.8103e-07	0.00037568
GO:2000026	regulation of multicellular organismal development	1878	61.388	1.6127	7.8769e-07	0.00047534
GO:0007389	pattern specification process	420	13.729	2.4765	1.1428e-06	0.00064655
GO:0002682	regulation of immune system process	1371	44.815	1.7182	1.6502e-06	0.00087867
GO:0048704	embryonic skeletal system morphogenesis	93	3.04	4.6053	1.8486e-06	0.00092963
GO:0051240	positive regulation of multicellular organismal process	1637	53.51	1.6259	3.0746e-06	0.0014648
GO:0001501	skeletal system development	500	16.344	2.2638	3.2624e-06	0.0014766
GO:1903706	regulation of hemopoiesis	384	12.552	2.4697	3.6119e-06	0.0014861
GO:0006955	immune response	1867	61.029	1.573	3.5748e-06	0.0014861
GO:0006633	fatty acid biosynthetic process	143	4.6744	3.6368	4.3361e-06	0.0017065
GO:0072330	monocarboxylic acid biosynthetic process	279	9.12	2.7412	5.2804e-06	0.0019916
GO:0050870	positive regulation of T cell activation	196	6.4069	3.1217	6.8195e-06	0.0023876
GO:0048705	skeletal system morphogenesis	230	7.5182	2.9262	6.8579e-06	0.0023876
GO:0045621	positive regulation of lymphocyte differentiation	91	2.9746	4.3703	7.796e-06	0.0026137
GO:0045582	positive regulation of T cell differentiation	80	2.615	4.5888	1.0434e-05	0.0033731
GO:0051251	positive regulation of lymphocyte activation	256	8.3681	2.7485	1.1994e-05	0.0037438
GO:0019752	carboxylic acid metabolic process	950	31.054	1.8033	1.2891e-05	0.0038896
GO:0007159	leukocyte cell-cell adhesion	315	10.297	2.5251	1.4971e-05	0.0043717
GO:1903039	positive regulation of leukocyte cell-cell adhesion	209	6.8318	2.9275	1.7736e-05	0.004865
GO:0030099	myeloid cell differentiation	376	12.291	2.3595	1.7713e-05	0.004865
GO:0006082	organic acid metabolic process	1056	34.519	1.7382	1.8808e-05	0.0050073
GO:0002262	myeloid cell homeostasis	144	4.7071	3.3991	1.9577e-05	0.0050131
GO:0044283	small molecule biosynthetic process	715	23.372	1.9254	1.9937e-05	0.0050131
GO:0043436	oxoacid metabolic process	1037	33.897	1.7405	2.1343e-05	0.0052215
GO:1903708	positive regulation of hemopoiesis	179	5.8512	3.0763	2.3825e-05	0.0056755
GO:0050867	positive regulation of cell activation	306	10.003	2.4994	2.5887e-05	0.0060085
GO:0044281	small molecule metabolic process	1936	63.284	1.5012	2.7431e-05	0.0062077
GO:0043628	ncRNA 3'-end processing	42	1.3729	5.8271	5.4673e-05	0.010674
GO:0048872	homeostasis of number of cells	245	8.0086	2.6222	5.6995e-05	0.010674
GO:0051093	negative regulation of developmental process	885	28.929	1.7629	5.778e-05	0.010674
GO:0051094	positive regulation of developmental process	1296	42.364	1.6051	6.387e-05	0.011563
GO:0046394	carboxylic acid biosynthetic process	394	12.879	2.1741	0.00010381	0.016781
GO:0001775	cell activation	1317	43.05	1.5796	0.00010371	0.016781
GO:0045638	negative regulation of myeloid cell differentiation	76	2.4843	4.0253	0.00017565	0.026065
GO:0045893	positive regulation of transcription, DNA-templated	1471	48.084	1.5182	0.00019287	0.02728
GO:1902221	erythrose 4-phosphate/phosphoenolpyruvate family amino acid metabolic process	11	0.35957	11.124	0.00031008	0.036453
GO:0007155	cell adhesion	1348	44.063	1.5205	0.00034723	0.039516
GO:0050670	regulation of lymphocyte proliferation	203	6.6357	2.5619	0.00037331	0.040713
GO:0009259	ribonucleotide metabolic process	493	16.115	1.9236	0.00040083	0.041705
