# Supplementary material for: Gene expression profiling identifies FLT3 mutation-like cases in wild-type FLT3 acute myeloid leukemia
Source: PLoS One. 2021 Feb 16;16(2):e0247093. doi: 10.1371/journal.pone.0247093 (PMC7886212; doi:10.1371/journal.pone.0247093)
Supplement: S3 Table — Data reported for mutations analyzed in GSE14468, GSE10358, GSE15434 and GSE17855. (XLSX) [file pone.0247093.s003.xlsx]

## Sheet: GSE14468
ID	p_val	% FLT3-like	% No-FLT3-like
IDH1	0.000207212	0.168675	0.0341463
IDH2	0.532044	0.120482	0.097561
NPM1	2.91864e-20	0.493976	0.0292683
NRAS	1	0.13253	0.141463
KRAS	0.327122	0.0240964	0.0097561
CEBPA	0.000253462	0	0.117073

## Sheet: GSE10358
ID	p_val	% FLT3-like	% No-FLT3-like
NPM1	1.856e-07	0.3898	0.037

## Sheet: GSE15434
ID	p_val	% FLT3-like	% No-FLT3-like
NPM1	8.64256e-26	0.8072	0.0385
CEBPA	7.03e-06	0.0361	0.2949

## Sheet: GSE17855
ID	p_val	% FLT3-like	% No-FLT3-like
KIT	0.00164997	0.0135135	0.147826
N/KRAS	0.0430341	0.283784	0.156522
PTNP11	0.649982	0.0135135	0.0347826
NPM1	0.00106748	0.121622	0.00869565
CEBPA	0.00992761	0.0135135	0.113043
MLL-PTD	0.56198	0.027027	0.00869565
